# Supplementary material for: Structural Disorder in Eukaryotes
Source: PLoS One. 2012 Apr 5;7(4):e34687. doi: 10.1371/journal.pone.0034687 (PMC3320622; doi:10.1371/journal.pone.0034687)
Supplement: Table S1 — Calculated data for Eukaryota. All the calculated data mentioned in methods for every eukaryotic taxon is included. (XLS) [file pone.0034687.s003.xls]

## Sheet: Munka1
EUKARYOTA
Taxon ID	Source	Date of download	Kingdom	Phylum	Number of proteins in filtered proteome	Average length of proteins	Average disorder in proteome	Average ratio of disordered residues in proteins	Ratio of proteins with at least 30 residue long disordered region	Ratio of amino acids in at least 30 residue long disordered regions	Average number of disordered binding sites per protein	Sum of disordered binding sites in proteome	Number of predicted PFAM domains in proteome	Average number of PFAM domains per protein	Number of different PFAM domains in proteome
T10090	UniProt	25.10.2011	METAZOA	CHORDATA	25200	521	0.3089	0.2283	0.4309	0.1697	4.3479	109566	46969	1.864	4356
T10116	UniProt	25.10.2011	METAZOA	CHORDATA	25498	508	0.3092	0.2282	0.4252	0.1685	4.2283	107814	45722	1.793	4264
T10228	RefSeq	09.11.2011	METAZOA	PLACOZOA	11293	457	0.2258	0.1195	0.2248	0.0708	1.9202	21685	16640	1.473	3258
T103372	UniProt	25.10.2011	METAZOA	ARTHROPODA	13585	456	0.308	0.2191	0.3684	0.147	3.6582	49696	14996	1.104	3372
T1054147	UniProt	25.10.2011	AMOEBOZOA	MYCETOZOA	11983	559	0.2913	0.1988	0.4156	0.1466	3.5588	42645	11645	0.972	2794
T1064592	UniProt	25.10.2011	FUNGI	ASCOMYCOTA	5470	499	0.296	0.197	0.3954	0.1285	3.3625	18393	6719	1.228	2624
T1068625	UniProt	21.11.2011	EUGLENOZOA	KINETOPLASTIDA	4664	381	0.2965	0.195	0.3411	0.1091	2.6351	12290	1689	0.362	734
T121224	UniProt	25.10.2011	METAZOA	ARTHROPODA	10645	517	0.2831	0.1903	0.3473	0.1356	3.857	41058	15372	1.444	3401
T126793	UniProt	25.10.2011	ALVEOLATA	APICOMPLEXA	5319	700	0.3103	0.2388	0.552	0.228	6.4817	34476	4772	0.897	1665
T12968	UniProt	25.10.2011	STRAMENOPILES	HETEROKONTOPHYTA	5327	360	0.237	0.129	0.2247	0.0777	1.3589	7239	5274	0.99	1708
T132113	RefSeq	21.11.2011	METAZOA	ARTHROPODA	9925	587	0.288	0.196	0.3837	0.1532	4.4839	44503	16302	1.643	3617
T135651	UniProt	25.10.2011	METAZOA	NEMATODA	25958	402	0.2804	0.1929	0.3309	0.1439	2.7064	70253	23239	0.895	3186
T13616	UniProt	25.10.2011	METAZOA	CHORDATA	24183	566	0.2936	0.1988	0.3871	0.1362	4.1673	100778	74420	3.077	4161
T13642	UniProt	25.10.2011	AMOEBOZOA	MYCETOZOA	12110	520	0.28	0.1876	0.381	0.1446	3.2294	39108	12727	1.051	2806
T13686	UniProt	25.10.2011	METAZOA	ARTHROPODA	14076	343	0.2722	0.1823	0.2735	0.1488	2.6456	37240	12744	0.905	3006
T145481	UniProt	25.10.2011	VIRIDIPLANTAE	BRYOPHYTA	31437	375	0.2939	0.1809	0.3124	0.0951	2.4656	77510	22414	0.713	3513
T162425	UniProt	25.10.2011	FUNGI	ASCOMYCOTA	9489	531	0.3306	0.2325	0.4382	0.1539	4.0185	38132	11263	1.187	3065
T184922	UniProt	25.10.2011	FORNICATA	DIPLOMANADIDA	6963	455	0.2459	0.1434	0.2477	0.0659	2.2747	15839	4388	0.63	1071
T222929	UniProt	25.10.2011	FUNGI	ASCOMYCOTA	7221	521	0.3558	0.269	0.5063	0.192	4.6192	33355	8446	1.17	3004
T227086	RefSeq	06.11.2011	RHIZARIA	CHLORARACHNIOPHYTA	340	312	0.0968	0.016	0.0088	0.0009	0.1118	38	323	0.95	196
T237631	UniProt	25.10.2011	FUNGI	BASIDIOMYCOTA	6519	612	0.3763	0.3001	0.5693	0.2322	6.5331	42589	7572	1.162	2778
T237895	UniProt	25.10.2011	ALVEOLATA	APICOMPLEXA	3881	452	0.2421	0.1367	0.2463	0.0744	2.1621	8391	2980	0.768	1269
T240176	UniProt	25.10.2011	FUNGI	BASIDIOMYCOTA	13208	463	0.356	0.2706	0.4611	0.2022	4.1788	55193	10412	0.788	2926
T242507	UniProt	25.10.2011	FUNGI	ASCOMYCOTA	12283	440	0.3696	0.2865	0.4705	0.2014	4.1088	50469	10710	0.872	3125
T283643	UniProt	25.10.2011	FUNGI	BASIDIOMYCOTA	6469	542	0.3709	0.2941	0.5387	0.2236	5.3576	34658	7529	1.164	2738
T284590	UniProt	25.10.2011	FUNGI	ASCOMYCOTA	5051	486	0.2838	0.1786	0.3536	0.1153	2.94	14850	6311	1.249	2666
T284591	UniProt	25.10.2011	FUNGI	ASCOMYCOTA	6376	480	0.3291	0.2332	0.4319	0.1729	3.6241	23107	7336	1.151	2774
T284592	UniProt	25.10.2011	FUNGI	ASCOMYCOTA	6195	479	0.2867	0.1864	0.3669	0.1286	3.0912	19150	7180	1.159	2774
T284593	UniProt	25.10.2011	FUNGI	ASCOMYCOTA	5174	507	0.2958	0.1944	0.3873	0.1307	3.4271	17732	6494	1.255	2613
T284811	UniProt	25.10.2011	FUNGI	ASCOMYCOTA	4747	490	0.2912	0.183	0.3613	0.111	3.0265	14367	5965	1.257	2612
T284812	UniProt	25.10.2011	FUNGI	ASCOMYCOTA	4906	473	0.2612	0.1572	0.3004	0.0919	2.4847	12190	6907	1.408	2715
T284813	UniProt	25.10.2011	FUNGI	MICROSPORIDIA	1866	364	0.2039	0.0811	0.1313	0.0314	0.8789	1640	1869	1.002	928
T2898	RefSeq	11.11.2011	CRYPTOPHYTA	CRYPTOMONADALES	541	284	0.1027	0.0255	0.0203	0.0044	0.1774	96	500	0.924	289
T294746	UniProt	25.10.2011	FUNGI	ASCOMYCOTA	5885	467	0.2857	0.1799	0.3528	0.1146	2.7771	16343	6921	1.176	2636
T294747	UniProt	25.10.2011	FUNGI	ASCOMYCOTA	6125	486	0.2906	0.1967	0.3943	0.1469	3.2501	19907	7040	1.149	2617
T294748	UniProt	25.10.2011	FUNGI	ASCOMYCOTA	5668	479	0.2953	0.202	0.398	0.1449	3.3439	18953	6540	1.154	2582
T29760	RefSeq	09.11.2011	VIRIDIPLANTAE	STREPTOPHYTA	20751	482	0.2671	0.1571	0.3013	0.0791	2.474	51339	33068	1.594	3404
T3055	RefSeq	08.11.2011	VIRIDIPLANTAE	CHLOROPHYTA	13921	463	0.3384	0.2353	0.4196	0.1625	3.9621	55157	11489	0.825	2839
T3067	UniProt	21.11.2011	VIRIDIPLANTAE	CHLOROPHYTA	13912	581	0.3522	0.263	0.4968	0.2239	5.9903	83337	11880	0.854	2907
T306901	UniProt	25.10.2011	FUNGI	ASCOMYCOTA	10933	496	0.3859	0.3051	0.5518	0.2057	4.7744	52198	10467	0.957	3005
T306902	UniProt	25.10.2011	FUNGI	ASCOMYCOTA	5917	462	0.2928	0.1897	0.3745	0.1255	2.8981	17148	6486	1.096	2609
T312017	UniProt	25.10.2011	ALVEOLATA	CILIOPHORA	14907	632	0.2406	0.1532	0.3254	0.1054	4.0325	60112	9479	0.636	1548
T31234	UniProt	25.10.2011	METAZOA	NEMATODA	28090	409	0.2615	0.1714	0.3008	0.1214	2.4323	68323	26888	0.957	3419
T321614	UniProt	25.10.2011	FUNGI	ASCOMYCOTA	15986	379	0.3452	0.2539	0.3813	0.1642	3.1334	50090	11642	0.728	3175
T322104	UniProt	25.10.2011	FUNGI	ASCOMYCOTA	5758	491	0.2757	0.1673	0.3364	0.1039	2.7824	16021	7036	1.222	2692
T331117	UniProt	25.10.2011	FUNGI	ASCOMYCOTA	10366	488	0.3283	0.2289	0.4143	0.157	3.6547	37885	11533	1.113	3191
T332648	UniProt	25.10.2011	FUNGI	ASCOMYCOTA	16188	335	0.3345	0.2454	0.35	0.1781	2.8934	46838	10199	0.63	3038
T332952	UniProt	25.10.2011	FUNGI	ASCOMYCOTA	13482	420	0.309	0.2015	0.331	0.1319	2.775	37413	13217	0.98	3134
T336722	UniProt	25.10.2011	FUNGI	ASCOMYCOTA	10944	437	0.3486	0.2534	0.4293	0.1692	3.6273	39697	10073	0.92	3048
T336963	UniProt	25.10.2011	FUNGI	ASCOMYCOTA	7757	480	0.3587	0.2726	0.4805	0.1837	4.2523	32985	8153	1.051	2881
T339724	UniProt	25.10.2011	FUNGI	ASCOMYCOTA	8746	439	0.3565	0.2715	0.4775	0.1892	4.0883	35756	8110	0.927	2860
T341663	UniProt	25.10.2011	FUNGI	ASCOMYCOTA	10389	499	0.3251	0.2233	0.413	0.1505	3.5678	37066	11837	1.139	3077
T344612	UniProt	25.10.2011	FUNGI	ASCOMYCOTA	9119	493	0.3381	0.2445	0.4375	0.1685	3.9401	35930	10315	1.131	3144
T34765	UniProt	25.10.2011	METAZOA	CHORDATA	16206	406	0.2945	0.1904	0.3167	0.1228	2.574	41714	15271	0.942	2882
T35128	UniProt	25.10.2011	STRAMENOPILES	BACILLARIOPHYTA	11418	501	0.3395	0.2369	0.4297	0.1621	4.6933	53588	9868	0.864	2565
T353152	RefSeq	09.11.2011	ALVEOLATA	APICOMPLEXA	3778	597	0.2384	0.1338	0.2843	0.0689	2.6366	9961	3464	0.917	1403
T36329	UniProt	25.10.2011	ALVEOLATA	APICOMPLEXA	5305	765	0.2597	0.1751	0.4475	0.1514	6.2935	33387	5646	1.064	1673
T367110	UniProt	25.10.2011	FUNGI	ASCOMYCOTA	9820	486	0.3951	0.3265	0.5572	0.2484	5.1451	50525	9040	0.921	3122
T367775	UniProt	25.10.2011	FUNGI	BASIDIOMYCOTA	6532	518	0.3705	0.2938	0.522	0.2201	5.1846	33866	7268	1.113	2714
T3694	RefSeq	09.11.2011	VIRIDIPLANTAE	STREPTOPHYTA	33378	351	0.2699	0.1651	0.2533	0.0847	1.9969	66654	37944	1.137	3528
T3702	UniProt	25.10.2011	VIRIDIPLANTAE	STREPTOPHYTA	27717	408	0.2731	0.1689	0.292	0.0923	2.3683	65642	37159	1.341	3449
T370354	UniProt	25.10.2011	AMOEBOZOA	ARCHAMOEBAE	7482	431	0.2017	0.0969	0.1879	0.0468	1.2549	9389	5731	0.766	1458
T379508	UniProt	25.10.2011	FUNGI	ASCOMYCOTA	5679	510	0.3135	0.2285	0.474	0.1753	3.9239	22284	6511	1.147	2593
T38832	RefSeq	06.11.2011	VIRIDIPLANTAE	CHLOROPHYTA	10073	484	0.3632	0.2655	0.4771	0.1739	4.8151	48503	10819	1.074	2924
T3988	UniProt	25.10.2011	VIRIDIPLANTAE	STREPTOPHYTA	30522	336	0.2808	0.1739	0.2474	0.0844	1.8656	56941	31579	1.035	4004
T402676	UniProt	25.10.2011	FUNGI	ASCOMYCOTA	4733	472	0.2853	0.1823	0.3459	0.1053	2.7344	12942	6382	1.348	2597
T403677	UniProt	25.10.2011	STRAMENOPILES	OOMYCETES	16018	435	0.3023	0.1898	0.3337	0.0998	2.7184	43543	14135	0.882	2849
T40559	RefSeq	08.11.2011	FUNGI	ASCOMYCOTA	16188	335	0.3345	0.2454	0.35	0.1781	2.8933	46836	10199	0.63	3037
T418459	UniProt	25.10.2011	FUNGI	BASIDIOMYCOTA	18958	368	0.3617	0.2775	0.4469	0.2036	3.6945	70040	8189	0.432	2586
T423536	UniProt	25.10.2011	ALVEOLATA	PERKINSEA	15940	359	0.3106	0.2049	0.3193	0.1098	2.3902	38099	11348	0.712	2124
T425011	UniProt	25.10.2011	FUNGI	ASCOMYCOTA	13807	439	0.3251	0.2255	0.3744	0.1413	3.1337	43267	12421	0.9	3090
T425265	UniProt	25.10.2011	FUNGI	BASIDIOMYCOTA	4253	484	0.3478	0.256	0.4601	0.184	4.0776	17342	5288	1.243	2272
T426418	UniProt	25.10.2011	FUNGI	ASCOMYCOTA	11921	448	0.3543	0.2665	0.4503	0.1891	3.9377	46941	10659	0.894	3159
T431241	UniProt	25.10.2011	FUNGI	ASCOMYCOTA	9112	492	0.3368	0.2399	0.4373	0.1639	3.7975	34603	10067	1.105	3111
T43151	UniProt	25.10.2011	METAZOA	ARTHROPODA	11403	517	0.3645	0.2969	0.5257	0.2252	5.2591	59970	13609	1.193	3037
T436017	UniProt	25.10.2011	VIRIDIPLANTAE	CHLOROPHYTA	7326	403	0.3103	0.1829	0.3172	0.0883	2.4765	18143	7977	1.089	2581
T436907	UniProt	25.10.2011	FUNGI	ASCOMYCOTA	5245	507	0.2863	0.1817	0.3666	0.1275	3.392	17791	6728	1.283	2555
T44056	UniProt	21.11.2011	STRAMENOPILES	PELAGOPHYCEAE	10941	537	0.2898	0.1587	0.3145	0.1088	3.332	36455	12444	1.137	2382
T441375	UniProt	25.10.2011	ALVEOLATA	APICOMPLEXA	3920	585	0.2038	0.088	0.1579	0.0301	1.6656	6529	3745	0.955	1504
T441959	UniProt	25.10.2011	FUNGI	ASCOMYCOTA	12217	487	0.3183	0.2149	0.3959	0.1415	3.5137	42927	13258	1.085	3181
T441960	UniProt	25.10.2011	FUNGI	ASCOMYCOTA	9957	510	0.3264	0.2289	0.4322	0.1547	3.8364	38199	11550	1.16	3181
T443226	UniProt	25.10.2011	FUNGI	ASCOMYCOTA	10188	408	0.3479	0.2603	0.4234	0.1793	3.5855	36529	8570	0.841	3033
T44689	UniProt	25.10.2011	AMOEBOZOA	MYCETOZOA	12122	545	0.293	0.2099	0.4461	0.191	3.823	46342	12646	1.043	2848
T447093	UniProt	25.10.2011	FUNGI	ASCOMYCOTA	9198	451	0.3577	0.2733	0.4739	0.1987	4.2203	38818	8369	0.91	3013
T451804	UniProt	25.10.2011	FUNGI	ASCOMYCOTA	9907	483	0.3269	0.229	0.4145	0.159	3.6891	36548	10697	1.08	3130
T45351	UniProt	25.10.2011	METAZOA	CNIDARIA	21898	356	0.2534	0.1535	0.2246	0.097	1.8494	40498	26010	1.188	3760
T4558	RefSeq	09.11.2011	VIRIDIPLANTAE	STREPTOPHYTA	30566	393	0.3109	0.215	0.3696	0.1184	2.7017	82581	34132	1.117	3302
T46245	UniProt	25.10.2011	METAZOA	ARTHROPODA	15307	485	0.3368	0.2653	0.4455	0.2122	4.4691	68408	18469	1.207	3403
T464988	UniProt	25.10.2011	CRYPTOPHYTA	CRYPTOMONADALES	497	336	0.1165	0.0328	0.0322	0.0044	0.2193	109	511	1.028	300
T481877	UniProt	25.10.2011	FUNGI	MICROSPORIDIA	2231	274	0.1655	0.0636	0.0569	0.0175	0.4541	1013	1377	0.617	751
T486041	UniProt	25.10.2011	FUNGI	BASIDIOMYCOTA	16707	380	0.3089	0.2125	0.3404	0.1502	2.9246	48861	9466	0.567	2787
T500485	UniProt	25.10.2011	FUNGI	ASCOMYCOTA	12555	449	0.3259	0.226	0.394	0.1556	3.3809	42447	11948	0.952	3167
T502779	UniProt	25.10.2011	FUNGI	ASCOMYCOTA	9044	443	0.3535	0.2668	0.4643	0.1879	4.1319	37369	7842	0.867	2949
T510516	UniProt	25.10.2011	FUNGI	ASCOMYCOTA	12045	449	0.3054	0.1949	0.3357	0.127	2.8794	34682	12491	1.037	3028
T510951	UniProt	25.10.2011	FUNGI	ASCOMYCOTA	10372	466	0.3844	0.3136	0.5289	0.2424	4.8518	50323	8959	0.864	3081
T515849	UniProt	25.10.2011	FUNGI	ASCOMYCOTA	10515	493	0.3558	0.266	0.4844	0.1945	4.3087	45306	10500	0.999	3115
T526221	UniProt	25.10.2011	FUNGI	ASCOMYCOTA	10215	437	0.3639	0.2794	0.4787	0.1886	3.8764	39597	9790	0.958	2963
T535722	UniProt	25.10.2011	FUNGI	ASCOMYCOTA	8898	477	0.3565	0.2715	0.4691	0.1915	4.1186	36647	9099	1.023	3024
T554065	UniProt	21.11.2011	VIRIDIPLANTAE	CHLOROPHYTA	9709	456	0.3302	0.2214	0.4177	0.1649	3.672	35651	10622	1.094	2933
T554155	UniProt	25.10.2011	FUNGI	ASCOMYCOTA	8764	485	0.344	0.2527	0.4493	0.1799	4.0631	35609	9172	1.047	3008
T55529	RefSeq	08.11.2011	CRYPTOPHYTA	PYRENOMONADALES	598	298	0.1161	0.0304	0.0217	0.0046	0.1906	114	598	1	358
T556484	RefSeq	08.11.2011	STRAMENOPILES	BACILLARIOPHYTA	10062	465	0.3073	0.1915	0.3536	0.1118	3.2808	33011	9126	0.907	2555
T559292	UniProt	25.10.2011	FUNGI	ASCOMYCOTA	6306	451	0.2649	0.1701	0.3406	0.1211	2.8953	18258	7008	1.111	2695
T559295	UniProt	25.10.2011	FUNGI	ASCOMYCOTA	5071	491	0.2965	0.1921	0.3804	0.1218	3.1183	15813	6447	1.271	2677
T559298	UniProt	25.10.2011	FUNGI	ASCOMYCOTA	9550	449	0.3551	0.27	0.4746	0.2033	4.2039	40147	8546	0.895	3053
T559305	UniProt	25.10.2011	FUNGI	ASCOMYCOTA	8695	463	0.3567	0.2733	0.4702	0.1972	4.1173	35800	8668	0.997	3027
T559307	UniProt	25.10.2011	FUNGI	ASCOMYCOTA	4967	496	0.3077	0.2077	0.4057	0.1478	3.4055	16915	6303	1.269	2659
T559882	UniProt	25.10.2011	FUNGI	ASCOMYCOTA	8662	456	0.3633	0.2805	0.4782	0.1989	4.0997	35512	8531	0.985	2985
T561896	UniProt	25.10.2011	FUNGI	BASIDIOMYCOTA	7613	451	0.3344	0.2459	0.4461	0.1713	3.9899	30375	4365	0.573	1439
T5660	UniProt	25.10.2011	EUGLENOZOA	KINETOPLASTIDA	7797	635	0.3275	0.234	0.4879	0.1604	5.8275	45437	6246	0.801	1856
T5664	UniProt	25.10.2011	EUGLENOZOA	KINETOPLASTIDA	7840	645	0.3359	0.2451	0.5051	0.1787	6.0309	47282	6357	0.811	1867
T5671	UniProt	25.10.2011	EUGLENOZOA	KINETOPLASTIDA	7883	641	0.3397	0.2505	0.5124	0.1817	6.1203	48246	6376	0.809	1876
T5693	UniProt	25.10.2011	EUGLENOZOA	KINETOPLASTIDA	11116	534	0.3436	0.2589	0.4785	0.144	3.8797	43127	8147	0.733	1912
T5722	UniProt	25.10.2011	PARABASALIA	TRICHOMONADIDA	28950	435	0.2382	0.134	0.2167	0.0794	1.882	54485	23303	0.805	1755
T573826	UniProt	25.10.2011	FUNGI	ASCOMYCOTA	5769	508	0.2977	0.2038	0.4143	0.1487	3.5621	20550	7042	1.221	2706
T5759	UniProt	25.10.2011	AMOEBOZOA	ARCHAMOEBAE	7090	442	0.2133	0.1084	0.209	0.0558	1.3738	9740	5737	0.809	1487
T578458	UniProt	25.10.2011	FUNGI	BASIDIOMYCOTA	12799	451	0.3455	0.256	0.437	0.1781	3.6947	47288	10399	0.812	2918
T578460	UniProt	25.10.2011	FUNGI	MICROSPORIDIA	2051	327	0.1384	0.0439	0.0629	0.019	0.5168	1060	1509	0.736	781
T5786	UniProt	25.10.2011	AMOEBOZOA	MYCETOZOA	11958	488	0.2682	0.1748	0.3537	0.1273	2.7607	33013	13457	1.125	2759
T5811	UniProt	25.10.2011	ALVEOLATA	APICOMPLEXA	9868	696	0.4103	0.3683	0.6524	0.3202	9.3927	92687	7146	0.724	2009
T5851	UniProt	25.10.2011	ALVEOLATA	APICOMPLEXA	5084	727	0.2932	0.2136	0.5124	0.1775	6.4646	32866	5147	1.012	1680
T5865	UniProt	25.10.2011	ALVEOLATA	APICOMPLEXA	3642	504	0.253	0.135	0.2694	0.0656	2.1477	7822	3396	0.932	1398
T5874	UniProt	25.10.2011	ALVEOLATA	APICOMPLEXA	3766	533	0.2295	0.1235	0.2793	0.0693	2.1734	8185	3795	1.008	1374
T5875	UniProt	25.10.2011	ALVEOLATA	APICOMPLEXA	4037	465	0.2357	0.1297	0.268	0.0764	2.0077	8105	3614	0.895	1376
T5888	UniProt	25.10.2011	ALVEOLATA	CILIOPHORA	34030	465	0.2448	0.1385	0.249	0.0571	2.0458	69619	26660	0.783	2113
T59463	UniProt	25.10.2011	METAZOA	CHORDATA	18778	528	0.3097	0.2209	0.4266	0.1612	4.2757	80289	34048	1.813	4218
T595528	UniProt	25.10.2011	OPISTHOCONTA	ICHTHYOSPOREA	8257	625	0.3394	0.2514	0.5519	0.1851	5.0615	41793	11364	1.376	3053
T619300	UniProt	21.11.2011	FUNGI	ASCOMYCOTA	5948	451	0.2821	0.1779	0.347	0.111	2.6229	15601	6876	1.156	2661
T6239	UniProt	25.10.2011	METAZOA	NEMATODA	19441	421	0.2562	0.1689	0.3053	0.1217	2.5621	49809	21355	1.098	3168
T6279	UniProt	25.10.2011	METAZOA	NEMATODA	10696	380	0.2687	0.1711	0.2636	0.0867	2.2023	23556	11576	1.082	2893
T6334	RefSeq	21.11.2011	METAZOA	NEMATODA	13958	340	0.2274	0.1256	0.1924	0.0598	1.4953	20871	11433	0.819	2764
T644223	UniProt	25.10.2011	FUNGI	ASCOMYCOTA	5062	476	0.2783	0.1695	0.3347	0.0996	2.6622	13476	6355	1.255	2656
T645133	UniProt	25.10.2011	FUNGI	ASCOMYCOTA	12017	464	0.3435	0.2508	0.4333	0.1748	3.7211	44716	11917	0.992	3206
T647933	UniProt	25.10.2011	FUNGI	ASCOMYCOTA	8511	468	0.3626	0.2791	0.4773	0.1992	4.2155	35878	8595	1.01	3009
T655827	UniProt	25.10.2011	FUNGI	ASCOMYCOTA	9800	493	0.3452	0.2488	0.4528	0.1716	3.9944	39145	10710	1.093	3126
T655844	UniProt	25.10.2011	FUNGI	ASCOMYCOTA	10570	506	0.3372	0.2366	0.4378	0.1576	3.8625	40827	11703	1.107	3151
T655863	UniProt	25.10.2011	FUNGI	ASCOMYCOTA	8309	545	0.3521	0.265	0.4999	0.1902	4.9108	40804	9317	1.121	3016
T656061	UniProt	25.10.2011	FUNGI	ASCOMYCOTA	7472	438	0.3431	0.2603	0.4517	0.198	3.8169	28520	7675	1.027	2897
T660025	UniProt	21.11.2011	FUNGI	ASCOMYCOTA	17360	469	0.3223	0.2189	0.3897	0.1453	3.3729	58553	15979	0.92	3250
T660122	UniProt	25.10.2011	FUNGI	ASCOMYCOTA	15619	480	0.311	0.2005	0.3692	0.1344	3.1626	49396	15503	0.993	3176
T663202	UniProt	25.10.2011	FUNGI	ASCOMYCOTA	8026	488	0.3657	0.2892	0.5092	0.2033	4.3666	35046	8191	1.021	2853
T663331	UniProt	25.10.2011	FUNGI	ASCOMYCOTA	7978	493	0.3666	0.2908	0.5134	0.2044	4.4154	35226	8270	1.037	2876
T665079	UniProt	25.10.2011	FUNGI	ASCOMYCOTA	14156	363	0.3275	0.2361	0.3592	0.1835	3.1779	44986	10119	0.715	3077
T6669	UniProt	25.10.2011	METAZOA	ARTHROPODA	27282	342	0.3039	0.2097	0.3062	0.1274	2.3951	65343	20942	0.768	3549
T67593	NCBI	08.11.2011	STRAMENOPILES	OOMYCETES	22794	405	0.307	0.1984	0.3346	0.1174	2.7074	61712	16192	0.71	2896
T679716	UniProt	25.10.2011	EUGLENOZOA	KINETOPLASTIDA	9343	455	0.2753	0.1813	0.3422	0.1067	3.0767	28746	5781	0.619	1815
T684364	UniProt	25.10.2011	FUNGI	CHYTRIDIOMYCOTA	8020	463	0.2886	0.1839	0.3415	0.1027	2.9448	23617	8322	1.038	2837
T69293	UniProt	21.11.2011	METAZOA	CHORDATA	21857	518	0.3124	0.2213	0.4241	0.1451	3.9356	86021	40496	1.853	4062
T6945	UniProt	25.10.2011	METAZOA	ARTHROPODA	20151	286	0.3006	0.2142	0.2804	0.1262	1.9152	38593	17671	0.877	3328
T70448	UniProt	25.10.2011	VIRIDIPLANTAE	CHLOROPHYTA	7895	428	0.3455	0.2392	0.4214	0.1047	3.1089	24545	7880	0.998	2576
T7070	UniProt	25.10.2011	METAZOA	ARTHROPODA	16017	454	0.2715	0.1707	0.2915	0.1069	2.785	44608	19799	1.236	3496
T7159	UniProt	25.10.2011	METAZOA	ARTHROPODA	13729	477	0.2972	0.2085	0.3806	0.1559	3.622	49726	19420	1.415	3282
T7165	UniProt	25.10.2011	METAZOA	ARTHROPODA	12166	540	0.308	0.2241	0.4134	0.1953	4.4983	54726	18104	1.488	3416
T7176	UniProt	25.10.2011	METAZOA	ARTHROPODA	17591	446	0.3053	0.2144	0.3771	0.1584	3.494	61463	21700	1.234	3364
T7209	UniProt	25.10.2011	METAZOA	NEMATODA	16090	298	0.2546	0.1588	0.219	0.082	1.7017	27381	12657	0.787	2988
T7227	UniProt	25.10.2011	METAZOA	ARTHROPODA	14658	564	0.3213	0.2458	0.4559	0.2146	5.2769	77349	20972	1.431	3509
T73239	UniProt	25.10.2011	ALVEOLATA	APICOMPLEXA	7459	447	0.2267	0.1465	0.2971	0.1174	3.1278	23330	4930	0.661	1569
T7425	RefSeq	21.11.2011	METAZOA	ARTHROPODA	11471	542	0.2956	0.2062	0.3909	0.1664	4.2465	48712	16629	1.45	3394
T7460	RefSeq	09.11.2011	METAZOA	ARTHROPODA	9891	537	0.2836	0.1947	0.36	0.1518	4.106	40612	15019	1.518	3379
T747676	UniProt	25.10.2011	FUNGI	BASIDIOMYCOTA	15357	381	0.3576	0.2835	0.4688	0.1994	3.7139	57035	7918	0.516	2673
T756982	UniProt	21.11.2011	FUNGI	ASCOMYCOTA	11475	498	0.3484	0.2598	0.4773	0.1865	4.2628	48916	10219	0.891	3123
T759272	UniProt	21.11.2011	FUNGI	ASCOMYCOTA	7163	547	0.3853	0.3103	0.5742	0.2392	5.559	39819	8197	1.144	3001
T7668	RefSeq	09.11.2011	METAZOA	ECHINODERMATA	17905	486	0.3137	0.2212	0.3776	0.1771	3.907	69955	31390	1.753	3580
T771870	UniProt	25.10.2011	FUNGI	ASCOMYCOTA	9881	507	0.3951	0.3253	0.575	0.2472	5.3018	52387	9628	0.974	3169
T7719	UniProt	25.10.2011	METAZOA	CHORDATA	15633	427	0.2764	0.1841	0.3028	0.1044	2.4688	38594	23455	1.5	3087
T7739	UniProt	25.10.2011	METAZOA	CHORDATA	27021	476	0.3012	0.2005	0.349	0.1413	3.3242	89824	48270	1.786	3747
T7955	UniProt	25.10.2011	METAZOA	CHORDATA	26247	538	0.3059	0.2163	0.4171	0.1604	4.2563	111715	54019	2.058	4177
T79923	UniProt	21.11.2011	METAZOA	PLATYHELMINTHES	15975	444	0.2729	0.1546	0.2897	0.093	2.8618	45718	12632	0.791	2705
T81824	UniProt	25.10.2011	OPISTHOCONTA	CHOANOZOA	9050	603	0.3188	0.2185	0.4439	0.1455	3.964	35874	11075	1.224	2770
T8364	UniProt	25.10.2011	METAZOA	CHORDATA	19213	552	0.2788	0.1817	0.3682	0.1234	3.7181	71435	38786	2.019	4074
T861557	UniProt	25.10.2011	FUNGI	ASCOMYCOTA	11530	467	0.3603	0.2742	0.4683	0.1945	4.128	47596	10808	0.937	3151
T871575	UniProt	25.10.2011	FUNGI	ASCOMYCOTA	4166	512	0.2831	0.1697	0.3553	0.0975	2.7849	11602	5815	1.396	2352
T876142	UniProt	25.10.2011	FUNGI	MICROSPORIDIA	1819	356	0.1954	0.0719	0.1061	0.0249	0.7587	1380	1798	0.988	923
T88036	RefSeq	08.11.2011	VIRIDIPLANTAE	STREPTOPHYTA	21482	405	0.2469	0.1245	0.2155	0.07	1.772	38067	29364	1.367	3319
T9031	UniProt	25.10.2011	METAZOA	CHORDATA	16579	510	0.3023	0.2122	0.3911	0.1398	3.8071	63118	28680	1.73	3911
T9103	UniProt	21.11.2011	METAZOA	CHORDATA	14052	547	0.2879	0.1914	0.3785	0.1333	3.9427	55403	26376	1.877	3762
T9258	UniProt	25.10.2011	METAZOA	CHORDATA	20899	433	0.3068	0.219	0.3738	0.1583	3.4329	71745	32514	1.556	3779
T9305	UniProt	21.11.2011	METAZOA	CHORDATA	19620	526	0.2952	0.2104	0.4011	0.1529	4.0931	80307	37131	1.893	4079
T936435	UniProt	25.10.2011	FUNGI	BASIDIOMYCOTA	13321	339	0.3062	0.2098	0.3147	0.1281	2.3664	31523	9457	0.71	2842
T9483	UniProt	25.10.2011	METAZOA	CHORDATA	26122	517	0.3202	0.2356	0.4439	0.1678	4.3831	114495	50157	1.92	4299
T9595	UniProt	21.11.2011	METAZOA	CHORDATA	22675	530	0.3182	0.2349	0.4415	0.1666	4.4012	99798	43565	1.921	4290
T9606	UniProt	25.10.2011	METAZOA	CHORDATA	34943	479	0.3227	0.2392	0.4219	0.1736	4.1383	144603	62081	1.777	4400
T9615	UniProt	25.10.2011	METAZOA	CHORDATA	20903	529	0.311	0.2259	0.4343	0.1627	4.2797	89459	38034	1.82	4282
T9646	UniProt	25.10.2011	METAZOA	CHORDATA	19903	542	0.3091	0.2238	0.4357	0.164	4.4152	87876	38228	1.921	4316
T9785	UniProt	21.11.2011	METAZOA	CHORDATA	20658	535	0.2955	0.2119	0.4171	0.1561	4.2354	87495	37694	1.825	4259
T9796	UniProt	25.10.2011	METAZOA	CHORDATA	19515	540	0.299	0.2091	0.4033	0.1504	4.1395	80782	39619	2.03	4254
T9823	UniProt	25.10.2011	METAZOA	CHORDATA	16828	473	0.3082	0.226	0.4078	0.1624	3.7575	63232	28977	1.722	3870
T983644	UniProt	21.11.2011	FUNGI	ASCOMYCOTA	9650	504	0.3378	0.2417	0.453	0.1625	3.9696	38307	10110	1.048	3087
T985895	UniProt	25.10.2011	FUNGI	ASCOMYCOTA	12457	418	0.358	0.277	0.4433	0.1983	3.8696	48203	9678	0.777	3110
T9913	UniProt	25.10.2011	METAZOA	CHORDATA	19997	526	0.305	0.2179	0.4217	0.1601	4.1292	82572	39085	1.955	4300
T9986	UniProt	25.10.2011	METAZOA	CHORDATA	19462	538	0.3091	0.224	0.4363	0.1646	4.361	84873	35807	1.84	4176
T99883	UniProt	25.10.2011	METAZOA	CHORDATA	26137	421	0.3256	0.244	0.3974	0.1629	3.428	89598	37925	1.451	3973
T999809	UniProt	25.10.2011	FUNGI	BASIDIOMYCOTA	6666	596	0.3927	0.3245	0.601	0.2647	6.5545	43692	7806	1.171	2905
T999953	UniProt	25.10.2011	EUGLENOZOA	KINETOPLASTIDA	8232	507	0.295	0.1937	0.3797	0.1102	3.5194	28972	5947	0.722	1822
