# Supplementary material for: Structural Disorder in Eukaryotes
Source: PLoS One. 2012 Apr 5;7(4):e34687. doi: 10.1371/journal.pone.0034687 (PMC3320622; doi:10.1371/journal.pone.0034687)
Supplement: Table S2 — Calculated data for Bacteria. All the calculated data mentioned in methods for every bacterial taxon is included. (XLS) [file pone.0034687.s004.xls]

## Sheet: Munka1
BACTERIA
Taxon ID	Source	Date of download	Number of proteins in filtered proteome	Average length of proteins	Average disorder in proteome	Average ratio of disordered residues in proteins	Ratio of proteins with at least 30 residue long disordered region	Ratio of amino acids in at least 30 residue long disordered regions	Average number of disordered binding sites per protein	Sum of disordered binding sites in proteome	Number of predicted PFAM domains in proteome	Average number of PFAM domains per protein	Number of different PFAM domains in proteome
T1097	UniProt	27.10.2011	2245	280	0.2161	0.0732	0.0517	0.0105	0.4365	980	2395	1.067	1296
T1148	UniProt	27.10.2011	3424	323	0.2125	0.0671	0.0651	0.0174	0.6081	2082	3979	1.162	1699
T118099	UniProt	27.10.2011	572	329	0.1442	0.0283	0.0157	0.0027	0.264	151	902	1.577	678
T119856	UniProt	27.10.2011	1527	309	0.1613	0.0342	0.0295	0.0055	0.2711	414	1801	1.179	1112
T1219	UniProt	27.10.2011	1880	274	0.2008	0.062	0.0489	0.0131	0.4133	777	1922	1.022	1203
T1299	UniProt	27.10.2011	3071	307	0.296	0.1413	0.167	0.0405	1.3403	4116	3143	1.023	1489
T1351	UniProt	27.10.2011	3198	294	0.2071	0.0645	0.076	0.0235	0.6191	1980	3439	1.075	1511
T1392	UniProt	27.10.2011	5909	259	0.1827	0.049	0.0411	0.013	0.3725	2201	5957	1.008	2034
T139	UniProt	27.10.2011	1387	274	0.1338	0.0367	0.0469	0.0123	0.2639	366	1247	0.899	723
T1423	UniProt	27.10.2011	4179	294	0.2148	0.0671	0.0584	0.0138	0.5489	2294	4927	1.179	1998
T1488	UniProt	27.10.2011	3835	306	0.1668	0.0295	0.0235	0.0052	0.2874	1102	4575	1.193	1713
T155892	UniProt	27.10.2011	3712	323	0.2693	0.1146	0.1105	0.027	0.9262	3438	4293	1.157	1808
T1590	UniProt	27.10.2011	3064	303	0.2108	0.0629	0.0643	0.0233	0.5578	1709	3496	1.141	1406
T1639	UniProt	27.10.2011	2843	306	0.2008	0.0505	0.0517	0.0125	0.49	1393	3592	1.263	1606
T171101	UniProt	27.10.2011	1975	293	0.1849	0.0437	0.042	0.0177	0.4451	879	2494	1.263	1259
T1718	UniProt	27.10.2011	3162	307	0.2665	0.1157	0.1167	0.0298	1.0781	3409	3181	1.006	1483
T176299	UniProt	27.10.2011	5329	310	0.2345	0.0786	0.067	0.0178	0.6427	3425	6289	1.18	2033
T1773	UniProt	27.10.2011	4375	318	0.2926	0.147	0.1593	0.0502	1.176	5145	4926	1.126	1628
T189518	UniProt	27.10.2011	3629	316	0.1763	0.0406	0.0411	0.01	0.3607	1309	3550	0.978	1451
T1902	UniProt	27.10.2011	8003	327	0.3358	0.1975	0.2544	0.0677	2.0842	16680	8538	1.067	2015
T197221	UniProt	27.10.2011	2384	313	0.2067	0.0644	0.0558	0.0131	0.5034	1200	2880	1.208	1462
T197	UniProt	27.10.2011	1622	312	0.1467	0.0332	0.0339	0.0081	0.2367	384	1897	1.17	1161
T204669	UniProt	27.10.2011	4766	351	0.2517	0.0945	0.1005	0.023	0.9622	4586	5201	1.091	1788
T210	UniProt	27.10.2011	1548	316	0.1732	0.0546	0.0601	0.0171	0.4716	730	1714	1.107	1028
T216816	UniProt	27.10.2011	1722	370	0.2835	0.1378	0.2131	0.0483	1.6376	2820	2046	1.188	1104
T226900	UniProt	27.10.2011	5218	276	0.1859	0.0481	0.0431	0.0139	0.3804	1985	5674	1.087	2012
T2336	UniProt	27.10.2011	1842	314	0.16	0.027	0.0125	0.0027	0.1547	285	2316	1.257	1255
T242231	UniProt	27.10.2011	1929	284	0.2342	0.0846	0.0829	0.0229	0.7242	1397	2102	1.09	1325
T246196	UniProt	27.10.2011	6571	315	0.2871	0.1326	0.1263	0.032	1.0744	7060	7120	1.084	1839
T264732	UniProt	27.10.2011	2440	306	0.1998	0.0498	0.0463	0.0107	0.3975	970	3109	1.274	1512
T265311	UniProt	27.10.2011	683	358	0.1689	0.034	0.0264	0.005	0.328	224	811	1.187	543
T265606	UniProt	27.10.2011	7219	315	0.3143	0.1844	0.1961	0.0491	1.8069	13044	5399	0.748	1732
T269796	UniProt	27.10.2011	3823	337	0.2459	0.094	0.1012	0.0221	0.8012	3063	4665	1.22	1845
T272623	UniProt	27.10.2011	2190	297	0.1951	0.0473	0.0507	0.0143	0.4078	893	2580	1.178	1304
T272632	UniProt	27.10.2011	879	321	0.1619	0.0461	0.0671	0.0138	0.4096	360	873	0.993	567
T272634	UniProt	27.10.2011	676	351	0.2036	0.0858	0.1317	0.0409	1.1036	746	790	1.169	481
T272943	UniProt	27.10.2011	4077	314	0.2569	0.1006	0.0961	0.0252	0.884	3604	4871	1.195	1925
T272947	UniProt	27.10.2011	834	334	0.1449	0.0307	0.0216	0.0044	0.2674	223	1107	1.327	792
T28450	UniProt	27.10.2011	5662	347	0.2434	0.0939	0.1162	0.0281	0.8306	4703	7016	1.239	2256
T287	UniProt	27.10.2011	5548	333	0.2272	0.0713	0.0651	0.0144	0.6081	3374	7178	1.294	2288
T289376	UniProt	27.10.2011	1977	307	0.1475	0.0234	0.0147	0.0024	0.133	263	2510	1.27	1304
T300267	UniProt	27.10.2011	3596	290	0.2139	0.0614	0.0437	0.011	0.5067	1822	4492	1.249	2095
T300852	UniProt	27.10.2011	2214	298	0.2105	0.0572	0.0443	0.0091	0.3911	866	2569	1.16	1337
T309807	UniProt	27.10.2011	2805	358	0.3511	0.2292	0.3048	0.0703	2.9298	8218	3236	1.154	1454
T312309	UniProt	27.10.2011	3807	324	0.2045	0.051	0.0431	0.0109	0.5206	1982	4738	1.245	2034
T324602	UniProt	27.10.2011	3833	365	0.2049	0.0612	0.0757	0.0179	0.5886	2256	4654	1.214	1659
T33072	UniProt	27.10.2011	4390	312	0.2346	0.0876	0.0827	0.0213	0.6686	2935	4903	1.117	1737
T340	UniProt	27.10.2011	4081	344	0.263	0.1095	0.1196	0.0273	1.011	4126	4943	1.211	2045
T35554	UniProt	27.10.2011	3406	331	0.2225	0.0702	0.0666	0.0147	0.6057	2063	4356	1.279	1667
T375	UniProt	27.10.2011	8193	317	0.2532	0.1028	0.1102	0.0266	0.8776	7190	8857	1.081	2214
T402612	UniProt	27.10.2011	2403	333	0.1678	0.03	0.0275	0.0064	0.2946	708	2512	1.045	1316
T441771	UniProt	27.10.2011	3727	287	0.162	0.0321	0.0298	0.0066	0.2702	1007	4246	1.139	1678
T491	UniProt	27.10.2011	1969	291	0.2274	0.0798	0.0726	0.0229	0.739	1455	2251	1.143	1373
T515635	UniProt	27.10.2011	1740	327	0.1283	0.015	0.0086	0.0014	0.0845	147	2247	1.291	1186
T520	UniProt	27.10.2011	3210	326	0.2373	0.0769	0.0707	0.0148	0.662	2125	4164	1.297	1693
T525903	UniProt	27.10.2011	1731	326	0.2186	0.0548	0.0508	0.0092	0.4454	771	2264	1.308	1249
T632	UniProt	27.10.2011	4474	299	0.2057	0.0644	0.053	0.0132	0.5183	2319	5073	1.134	2211
T63363	UniProt	27.10.2011	1548	315	0.1544	0.0213	0.009	0.0012	0.1453	225	2009	1.298	1174
T666	UniProt	27.10.2011	3753	306	0.1996	0.0525	0.0384	0.0098	0.4226	1586	4585	1.222	2038
T70863	UniProt	27.10.2011	4534	297	0.1943	0.0524	0.041	0.0104	0.4199	1904	4949	1.092	2125
T71421	UniProt	27.10.2011	1703	309	0.193	0.0448	0.0382	0.0101	0.4105	699	2289	1.344	1391
T76856	UniProt	27.10.2011	2021	314	0.1533	0.0254	0.0247	0.0048	0.2311	467	2400	1.188	1228
T777	UniProt	27.10.2011	1805	283	0.1963	0.0675	0.0504	0.0106	0.4089	738	1896	1.05	1152
T813	UniProt	27.10.2011	895	348	0.1843	0.0598	0.0659	0.0207	0.5654	506	1092	1.22	727
T818	UniProt	27.10.2011	4739	390	0.186	0.0386	0.0397	0.0069	0.4265	2021	5312	1.121	1615
T83333	UniProt	27.10.2011	4238	316	0.2099	0.0575	0.0432	0.0103	0.5118	2169	5570	1.314	2336
T882	UniProt	27.10.2011	3484	306	0.2506	0.1057	0.1297	0.0339	0.8772	3056	3773	1.083	1561
T90371	UniProt	27.10.2011	4513	313	0.2111	0.0614	0.0485	0.0118	0.5458	2463	5821	1.29	2417
T93061	UniProt	27.10.2011	2860	277	0.2013	0.0664	0.0664	0.0386	0.7364	2106	3272	1.144	1557
