# Supplementary material for: Structural Disorder in Eukaryotes
Source: PLoS One. 2012 Apr 5;7(4):e34687. doi: 10.1371/journal.pone.0034687 (PMC3320622; doi:10.1371/journal.pone.0034687)
Supplement: Table S3 — Calculated data for Archaea. All the calculated data mentioned in methods for every archaeal taxon is included. (XLS) [file pone.0034687.s005.xls]

## Sheet: Munka1
ARCHAEA
Taxon ID	Source	Date of download	Number of proteins in filtered proteome	Average length of proteins	Average disorder in proteome	Average ratio of disordered residues in proteins	Ratio of proteins with at least 30 residue long disordered region	Ratio of amino acids in at least 30 residue long disordered regions	Average number of disordered binding sites per protein	Sum of disordered binding sites in proteome	Number of predicted PFAM domains in proteome	Average number of PFAM domains per protein	Number of different PFAM domains in proteome
T178306	UniProt	04.12.2011	2571	253	0.1371	0.024	0.0179	0.0042	0.0875	225	2125	0.827	1001
T186497	UniProt	04.12.2011	2032	282	0.1394	0.0175	0.0108	0.0018	0.0842	171	2171	1.068	1114
T187420	UniProt	04.12.2011	1865	280	0.2118	0.0501	0.037	0.0075	0.3491	651	2200	1.18	1110
T188937	UniProt	04.12.2011	4318	312	0.1968	0.0552	0.066	0.0144	0.6216	2684	4816	1.115	1473
T190192	UniProt	04.12.2011	1686	296	0.2466	0.0777	0.0629	0.013	0.7165	1208	1699	1.008	971
T224325	UniProt	04.12.2011	2388	275	0.1515	0.0179	0.0096	0.0017	0.1122	268	2624	1.099	1186
T228908	UniProt	04.12.2011	536	282	0.1233	0.0185	0.0205	0.0034	0.1157	62	493	0.92	376
T243232	UniProt	04.12.2011	1777	283	0.1326	0.0144	0.0062	0.001	0.0844	150	1975	1.111	1088
T273057	UniProt	04.12.2011	2699	286	0.1236	0.0148	0.0082	0.0013	0.0719	194	2603	0.964	1113
T273075	UniProt	04.12.2011	1480	306	0.1682	0.0273	0.0135	0.0021	0.1743	258	1620	1.095	899
T323259	UniProt	04.12.2011	3051	322	0.199	0.048	0.0449	0.0123	0.4831	1474	3650	1.196	1292
T368408	UniProt	04.12.2011	1872	290	0.1593	0.0264	0.0192	0.0036	0.1132	212	1788	0.955	874
T374847	UniProt	04.12.2011	1602	296	0.1583	0.0206	0.01	0.0017	0.1067	171	1682	1.05	906
T414004	UniProt	04.12.2011	2004	308	0.2776	0.1243	0.1238	0.0407	1.2809	2567	1425	0.711	853
T415426	UniProt	04.12.2011	1601	280	0.1638	0.0315	0.0231	0.0035	0.1299	208	1504	0.939	873
T436308	UniProt	04.12.2011	1794	274	0.2292	0.0677	0.0613	0.0213	0.6544	1174	1765	0.984	922
T64091	UniProt	04.12.2011	2406	280	0.3484	0.2271	0.2298	0.0649	2.3275	5600	2308	0.959	1109
T69014	UniProt	04.12.2011	2293	277	0.1638	0.0269	0.0262	0.0056	0.1592	365	2227	0.971	1115
